# Supplementary material for: Subgroup identification using individual participant data from multiple trials: An application in low back pain
Source: Res Synth Methods. 2025 Jun 18;16(5):813–22. doi: 10.1017/rsm.2025.10010 (PMC12527538; doi:10.1017/rsm.2025.10010)
Supplement: Huber and Friede supplementary material [file S1759287925100100sup001.zip]

Archive with 2 entries (2 files):
- syntheticData.RData
- SyntheticData_analysis_2025.Rmd
