# Supplementary material for: Subgroup identification using individual participant data from multiple trials: An application in low back pain
Source: Res Synth Methods. 2025 Jun 18;16(5):813–22. doi: 10.1017/rsm.2025.10010 (PMC12527538; doi:10.1017/rsm.2025.10010)
Supplement: Huber and Friede supplementary material [file S1759287925100100sup001.zip › SyntheticData_analysis_2025.Rmd]

---
title: "MOB applied to synthesized Backpain data"
output:  bookdown::html_document2
date: "2024-04-12"
editor_options: 
  chunk_output_type: console
  markdown: 
    wrap: sentence
---

```{r setup, include=FALSE}
knitr::opts_chunk$set(echo = TRUE)
```

# Baseline Table

Overall the distribution of the variables in the synthesized data look similar to the original data (not shown here). The following table includes the baseline values of the synthesized data. Values are presented in Table 1 of the manuscript.

```{r baselinetab_synth, echo=FALSE, error=FALSE, warning=FALSE, message=FALSE}
rm(list = ls())
verbose <- interactive()
library(tidyverse)
library(haven)
library(readxl)
library(glmertree)
library(bookdown)
library(kableExtra)
library(gtsummary)
load("syntheticData.RData")
if(verbose) colnames(synD)
synD$trial <- factor(synD$trial, labels = c("1","2","3","4"), levels = c("1","8", "11", "19"))

tab1 <-
  tbl_summary(
    synD,
    include = c("Sex","trt", "RMDQ_0", "RMDQoutcome","Age"),
    by = trial, # split table by group
    missing = "no" # don't list missing data separately
  ) %>%
  add_n() %>% # add column with total number of non-missing observations
  #add_p() %>% # test for a difference between groups
  modify_header(label = "**Variable**") %>% # update the column header
  bold_labels()
#%>%
 # modify_caption(caption = "**Summary of synthesized analysis sets**")

```

```{r printtab1, echo=FALSE}
  tab1
```

# Overall data

## Ignoring clustered structure

The coefficient of intervention in a LM on the pooled dataset is close to zero and non-significant (Unadjusted Linear Model). 

```{r lm_complete_pool}
verbose <- interactive()
lm_trt_syn <- lm(RMDQoutcome~factor(trt)+RMDQ_0,data=synD)
if(verbose)lm_trt_syn %>%summary()
tbl_regression(lm_trt_syn)%>%kable
```

## LM with trial as covariate
In the following the trial indicator is included as a factor (fixed effect) in the model.
The treatment effect is significant in the linear model adjusted for the trial indicator.

```{r lm_complete_pool_adjust}

lm_fixedtrial_syn <- lm(RMDQoutcome~factor(trt)+factor(trial)+RMDQ_0,data=synD)

if(verbose)lm_fixedtrial_syn%>%summary()

tbl_regression(lm_fixedtrial_syn)%>%kable()

if(verbose)anova(lm_fixedtrial_syn, lm_trt_syn)

```


Linear Mixed Model:
```{r lmer, message=FALSE, warning=FALSE}
library(lme4)
library(lmerTest)
# lmer_syn_RF <- lmer(RMDQoutcome~factor(trt)+RMDQ_0+(1|trial)+(trt-1|trial),data=synD%>%mutate(trial=as.numeric(trial),trt=as.numeric(trt)))
# lmer_syn_RF%>%summary

lmer_syn_si <- lmer(RMDQoutcome~factor(trt)+factor(trial)+RMDQ_0+(trt-1|trial),data=synD%>%mutate(trial=as.numeric(trial),trt=as.numeric(trt)))
if(verbose)lmer_syn_si %>%summary
if(verbose)lm_fixedtrial_syn%>%summary
library(broom.mixed)
tbl_regression(lmer_syn_si)%>%kable
```

# Subgroup Identification

We fit these different approaches:

- MOB
- MOB-SI
- MOB-RI
- metaMOB-RI
- metaMOB-SI


## MOB
```{r function_extract_model_mob, echo=FALSE}
extract_lm <- function(mobobject){
  
  length_mob <- nodeids(mobobject,terminal = TRUE)
  summary_all <- lapply(length_mob,function(x)summary(mobobject[x])$coefficients)
  int_estimate <- sapply(1:length(length_mob),function(x)summary_all[x][[1]][1,c(1,4)])
   trt_estimate <- sapply(1:length(length_mob),function(x)summary_all[x][[1]][2,c(1,4)])
 
   return(list(int_estimate,trt_estimate))
}
```


```{r mob, warning=FALSE, error=FALSE}

#MOB on synthesized data ignoring the trial indicator
synth_mob_complete <- lmtree(RMDQoutcome~factor(trt)|Age+Sex+RMDQ_0, data = synD, maxdepth=5)
#Plot and model parameters within the nodes
synth_mob_complete %>%plot
extract_lm(synth_mob_complete)

```
## MOB-SI
```{r mobsi, warning=FALSE, error=FALSE}
#MOB adjusted for trial on synthesized data
synth_mob_complete_trial <- lmtree(RMDQoutcome~factor(trt)+factor(trial)|Age+Sex+RMDQ_0, data = synD, maxdepth=5)
#Compare results based on figures
synth_mob_complete_trial %>%plot

```

## MOB-RI
```{r mobri, error=FALSE, warning=FALSE}
# Random intercept only 
synth_mob_ri <- lmertree(RMDQoutcome~factor(trt)|trial|Age+Sex+RMDQ_0, data = synD)
synth_mob_ri$tree%>%sctest.modelparty() # Extract test statistic for splitting criterion for mob_ri

synth_mob_ri%>%plot(which = "tree")
```

In the synthesized data MOB-RI and MOB-SI are almost identical. The cut-off value for Age differs slightly.

## metaMOB


For including a random slope metaMOB-RI and metaMOB-SI are fitted.

```{r metamob_ri, warning=FALSE, error=FALSE}
#random intercept and random slope
synth_metamob_ri <- lmertree(RMDQoutcome~factor(trt)|(1|trial)+(trt-1|trial)|Age+Sex+RMDQ_0,                data = synD%>%mutate(trial=as.numeric(trial),trt=as.numeric(trt)), maxdepth=5) 


plot(synth_metamob_ri, which="tree")
if(verbose)plot(synth_mob_ri, which="tree")

#Summary of underlying model of metamob_ri
synth_metamob_ri$lmer%>%summary 
```

Fitting the model assuming heterogeneity in both baseline and treatment effect by using random effects, also results in a variance of the random treatment effect estimated close to zero.
**Therefore MOB-RI and metaMOB-RI result in the same tree.**

```{r rename, echo=FALSE, warning=FALSE}
synth_mob_orig <- synth_mob_complete
synth_mob_si <- synth_mob_complete_trial

```

```{r metamob_si, message=FALSE, warning=FALSE, error=FALSE}
#stratified intercept for metaMOB
synth_metamob_si <- lmertree(RMDQoutcome~factor(trial)+factor(trt)|(trt-1|trial)|Age+Sex+RMDQ_0, data = synD%>%mutate(trial=as.numeric(trial),trt=as.numeric(trt)), maxdepth=5)  

#Conclusion for SI problems arise due to estimating coefficients per trial category

# Plots for the different trees
plot(synth_metamob_si, which="tree") 
#Comparing to the results obtained by the other approaches
if(verbose)plot(synth_mob_orig, which="tree")
if(verbose)plot(synth_mob_ri, which="tree")
if(verbose)plot(synth_mob_si, which="tree")
if(verbose)plot(synth_metamob_ri, which="tree")


#Extract model parameters for the models fitted within the identified nodes
extract_lm(synth_mob_si)
if(verbose)extract_lm(synth_mob_ri$tree)


library(lmerTest)
if(verbose)synth_mob_ri$lmer%>%summary
if(verbose)anova(synth_mob_ri$lmer)

# Compare the test statistics of the splitting criterion of the different MOB approaches
if(verbose)synth_metamob_si$tree%>%sctest.modelparty() 
if(verbose)synth_metamob_ri$tree%>%sctest.modelparty() 
if(verbose)synth_mob_complete%>%sctest.modelparty()
if(verbose)synth_mob_complete_trial%>%sctest.modelparty()

#Underlying models of metaMOB
if(verbose)synth_metamob_si$lmer%>%summary  
if(verbose)synth_metamob_ri$lmer%>%summary 
if(verbose)synth_mob_si%>%summary
if(verbose)synth_mob_si


#Compare values of splitting criterion at node 3 for all approaches
(synth_mob_complete%>%sctest.modelparty())$`3`
(synth_mob_ri$tree%>%sctest.modelparty())$`3`
(synth_mob_complete_trial%>%sctest.modelparty())$`3`
(synth_metamob_ri$tree%>%sctest.modelparty())$`3`
(synth_metamob_si$tree%>%sctest.modelparty())$`3`

```

```{r save_mob_si, eval=FALSE,echo=FALSE}
sum(is.na(synD$RMDQoutcome))
synD_na <- synD%>%filter(
  !is.na(RMDQoutcome),!is.na(RMDQ_0),!is.na(Age)
)
synth_mob_si_na <- lmtree(RMDQoutcome ~ factor(trt) + factor(trial) | Age + Sex + RMDQ_0, 
                       data = synD_na, maxdepth = 5)
jpeg("mob_si_jan25.jpg", width=2000, height=750)
plot.new()
plot(synth_mob_si_na, 
     tp_args = list(xlab=c("","Trial"), ylab="RMDQ"),type = c("simple"), gp = gpar(fontsize = 30),drop_terminal = TRUE, tnex=4,yscale=c(0,24))
dev.off()
```

```{r metamobsi_correctedplot, echo=FALSE, eval=FALSE}
# Convert factors to numeric for lmertree
data_analysis <- synD %>%
  mutate(trt_numeric = as.numeric(trt),  
         trial_numeric = as.numeric(trial))  

# Fit the lmertree model with adjusted order (trt first)
metamob_si_2 <- lmertree(
  RMDQoutcome ~ factor(trt)+factor(trial) | (trt_numeric - 1 | trial_numeric) | Age + Sex + RMDQ_0, 
  data = data_analysis, maxdepth=5
)
#synth_metamob_si <- lmertree(RMDQoutcome~factor(trial)+factor(trt)|(trt-1|trial)|Age+Sex+RMDQ_0, data = synD%>%mutate(trial=as.numeric(trial),trt=as.numeric(trt)), maxdepth=5)

plot(metamob_si_2,which="tree")
# Convert to 'party' object with correct labels
tree_plot <- as.party(metamob_si_2, 
                      data = data_analysis %>% 
                        mutate(trt_numeric = factor(trt_numeric, labels = levels(data_analysis$trt)),
                               trial_numeric = factor(trial_numeric, labels = levels(data_analysis$trial))))


# Plot with trt as the primary split
plot(tree_plot, tp_args = list(id = FALSE))


jpeg("metamob_si.jpg", width=2700, height=950)
plot.new()
plot(tree_plot, tp_args = list(xlab=c("","Trial"), ylab="RMDQ"),
     type = c("simple"), gp = gpar(fontsize = 30, yscale=c(0,20)),drop_terminal = TRUE, tnex=4)
dev.off()


```


```{r palmtree, echo=FALSE, warning=FALSE, eval=FALSE}
# palmtree is another extension of MOB 
#The following model assumes the trial to have a global fix effect (trial effect is the same across subgroups)
library(palmtree)

synthpalm_si <- palmtree(RMDQoutcome~trt|trial|Age+Sex+RMDQ_0, data = synD%>%dplyr::select(RMDQoutcome,trt,trial,Age,Sex,RMDQ_0)%>%filter(complete.cases(.)), maxdepth=5)
synthpalm_si  %>%plot
```


```{r prep_plots, echo=FALSE, eval=FALSE}

columncol<-hcl(c(270, 260, 250), 200, 30, 0.6)
labelcol<-hcl(200, 200, 50, 0.9)
indexcol<-hcl(150, 200, 100, 0.4)

jpeg("mob_synth_2.jpg", width=2000, height=750)
plot.new()
plot(synth_mob_complete, type = c("simple"), gp = gpar(fontsize = 30),drop_terminal = TRUE, tnex=4)
title(main="MOB", cex.main=3, line=1) 
dev.off()


jpeg("mobSI_synth_2.jpg", width=2000, height=950)
plot.new()
plot(synth_mob_si, type = c("simple"), gp = gpar(fontsize = 30),drop_terminal = TRUE, tnex=4
     )
title(main="MOB-SI", cex.main=3, line=1) 
dev.off()

```
